# Supplementary material for: Quantitative Control of Organ Shape by Combinatorial Gene Activity
Source: PLoS Biol. 2010 Nov 9;8(11):e1000538. doi: 10.1371/journal.pbio.1000538 (PMC2976723; doi:10.1371/journal.pbio.1000538)
Supplement: Table S1 — Principal Component values for petals of various genotypes compared to values obtained from petals generated with the growth model. DP, dorsal petal; LP, lateral petal; VP, ventral petal. (0.02 MB XLS) [file pbio.1000538.s001.xls]

## Sheet: Sheet2
genotype	petal	PC1 observed	PC1 model	PC2 observed	PC2 model	PC3 observed	PC3 model	PC4 observed	PC4 model
Wild type	DP	-0.41	-0.649	1.195	0.5	-0.362	-0.842	0.993	0.589
	LP	-0.854	-0.8	1.199	0.523	2.631	1.849	-1.188	-0.617
	VP	1.244	0.457	-0.777	-0.922	0.048	0.539	0.136	0.955
cyc dich	DP	1.322	1.37	-0.427	-0.535	0.675	-0.074	-0.407	1.586
	LP	1.46	1.396	-0.336	-0.268	0.644	0.141	-0.549	1.232
	VP	1.567	1.4	-0.813	-0.303	0.14	0.129	0.24	1.313
div	DP	-0.369	-0.723	1.225	0.557	-0.813	-0.775	1.511	0.75
	LP	-0.737	-0.914	0.48	-0.308	1.013	0.098	-0.006	-0.587
	VP	0.02	-0.5	-0.872	-0.949	0.069	-0.249	1.27	0.282
Backpetals	DP	-0.251	-0.661	1.238	0.595	-0.811	-0.781	-0.03	0.316
	LP	-0.782	-1.245	-0.59	-0.749	-1.23	-1.025	-1.806	-0.18
	VP	-0.747	-1.245	-0.743	-0.686	-1.41	-0.943	-0.945	-0.103
35S:RAD	DP	-0.123	-0.661	1.541	0.686	-0.878	-0.517	0.963	0.052
	LP	-1.083	-1.579	-0.666	-0.716	0.1	0.551	-0.59	0.209
	VP	-0.968	-1.668	-0.815	-0.882	-0.54	0.545	0.109	0.589
35S:RAD rad	DP	-0.313	-0.662	1.237	0.687	-0.422	-0.543	0.873	-0.03
	LP	-1.008	-1.552	-0.533	-0.581	0.118	0.589	-0.806	0.201
	VP	-0.995	-1.687	-0.895	-0.893	-0.466	0.532	-0.107	0.623
35SRAD cyc-dich	DP	-1.26	-1.574	-0.817	-0.896	0.469	0.402	0.118	0.376
	LP	-1.291	-1.566	-0.788	-0.903	0.223	0.373	0.164	0.425
	VP	-1.214	-1.567	-0.887	-0.903	0.12	0.407	0.354	0.377
35S:RAD div	DP	-0.13	-0.685	1.388	0.727	-1.673	-0.565	1.136	-0.044
	LP	-0.703	-1.551	-0.129	-0.633	-0.447	0.516	0.109	0.142
	VP	-0.03	-1.682	-0.858	-0.869	-0.627	0.523	0.293	0.624
35S:RAD Backpetals	DP	-0.412	-0.689	1.184	0.598	-0.862	-0.725	-0.562	0.448
	LP	-0.808	-1.198	-0.586	-0.655	-1.633	-1.224	-2.17	0.164
	VP	-0.707	-1.199	-0.711	-0.638	-2.098	-1.043	-1.51	-0.03
rad	DP	0.451	1.45	0.207	-0.216	1.027	-0.222	0.104	1.653
	LP	1.291	1.29	-0.317	0.164	1.183	-0.018	0.786	1.376
	VP	1.549	1.352	-0.838	-0.347	0.437	0.376	0.401	0.808
